# Supplementary material for: Prebiotic gas flow environment enables isothermal nucleic acid replication
Source: eLife. 2025 Jul 9;13:RP100152. doi: 10.7554/eLife.100152 (PMC12240584; doi:10.7554/eLife.100152)
Supplement: Figure 4—figure supplement 3—source data 1. [file elife-100152-fig4-figsupp3-data1.zip]

Archive with 2 entries (1 files):
- Figure 4- figure supplement 3-source data 1/
- Figure 4- figure supplement 3-source data 1/Figure 4-figure supplement 3.tif
